# Supplementary material for: Effect of Exercise Repetitions on Arylesterase Activity of PON1 in Plasma of Average-Trained Men—The Dissociation between Activity and Concentration
Source: Antioxidants (Basel). 2023 Jun 17;12(6):1296. doi: 10.3390/antiox12061296 (PMC10295568; doi:10.3390/antiox12061296)
Supplement: Supplementary file 1 [file antioxidants-12-01296-s001.zip]

Archive with 1 entries (1 files):
- antioxidants-2410041-supplementary.pdf
